# Supplementary material for: Extraction of Lycopene from Tomato Using Hydrophobic Natural Deep Eutectic Solvents Based on Terpenes and Fatty Acids
Source: Foods. 2022 Aug 31;11(17):2645. doi: 10.3390/foods11172645 (PMC9455282; doi:10.3390/foods11172645)
Supplement: Supplementary file 1 [file foods-11-02645-s001.zip]

Archive with 1 entries (1 files):
- foods-1834301-supplementary.pdf
